# Supplementary material for: Physiological and Transcriptomic Analyses Reveal Exogenous Trehalose Is Involved in the Responses of Wheat Roots to High Temperature Stress
Source: Plants (Basel). 2021 Dec 1;10(12):2644. doi: 10.3390/plants10122644 (PMC8707964; doi:10.3390/plants10122644)
Supplement: Supplementary file 1 [file plants-10-02644-s001.zip]

Archive with 7 entries (6 files):
- Supplementary materials/
- Supplementary materials/Figure S1.jpg
- Supplementary materials/Table S1.xlsx
- Supplementary materials/Table S2.xlsx
- Supplementary materials/Table S3.xlsx
- Supplementary materials/Table S4.xlsx
- Supplementary materials/Table S5.xlsx
