# Supplementary material for: Physiological and Transcriptomic Analyses Reveal Exogenous Trehalose Is Involved in the Responses of Wheat Roots to High Temperature Stress
Source: Plants (Basel). 2021 Dec 1;10(12):2644. doi: 10.3390/plants10122644 (PMC8707964; doi:10.3390/plants10122644)
Supplement: Supplementary file 1 [file plants-10-02644-s001.zip › Supplementary materials/Table S1.xlsx]

## Sheet: Table. S1
Table S1. Data mapped quality of transcriptome of Triticum aestivum L.
Sample	Clean Reads	Reads mapped	Unique mapped
T_I_CK1	40616236	36798733(90.60%)	34884069(85.89%)
T_I_CK2	39889014	33702094(84.49%)	32028851(80.29%)
T_I_CK3	49152868	41273062(83.97%)	39249829(79.85%)
T_I_H1	56870246	37991110(66.80%)	35747018(62.86%)
T_I_H2	57692984	38515144(66.76%)	36261193(62.85%)
T_I_H3	52700524	34754866(65.95%)	32653672(61.96%)
T_I_Tre1	42667542	35608538(83.46%)	33675926(78.93%)
T_I_Tre2	42410386	31531910(74.35%)	29877406(70.45%)
T_I_Tre3	45010626	35869324(79.69%)	33812751(75.12%)
T_I_TreH1	44011390	36575519(83.10%)	34528935(78.45%)
T_I_TreH2	44788578	37070529(82.77%)	35012287(78.17%)
T_I_TreH3	42171540	32565950(77.22%)	30672405(72.73%)
T_II_CK1	45472940	35444672(77.95%)	33670314(74.04%)
T_II_CK2	42159000	37004093(87.77%)	34781672(82.50%)
T_II_CK3	55562728	36028948(64.84%)	34298812(61.73%)
T_II_H1	60397222	38448957(63.66%)	36403600(60.27%)
T_II_H2	43018344	30658458(71.27%)	29065055(67.56%)
T_II_H3	41747874	32208215(77.15%)	30290534(72.56%)
T_II_Tre1	45208836	38062251(84.19%)	35894986(79.40%)
T_II_Tre2	43514846	36866136(84.72%)	34696512(79.73%)
T_II_Tre3	47433328	42394994(89.38%)	39756767(83.82%)
T_II_TreH1	56670044	39321797(69.39%)	37142092(65.54%)
T_II_TreH2	76716902	40390774(52.65%)	38151484(49.73%)
T_II_TreH3	89716602	39184851(43.68%)	36914175(41.15%)
