# Supplementary material for: Physiological and Transcriptomic Analyses Reveal Exogenous Trehalose Is Involved in the Responses of Wheat Roots to High Temperature Stress
Source: Plants (Basel). 2021 Dec 1;10(12):2644. doi: 10.3390/plants10122644 (PMC8707964; doi:10.3390/plants10122644)
Supplement: Supplementary file 1 [file plants-10-02644-s001.zip › Supplementary materials/Table S2.xlsx]

## Sheet: Table. S2
Table S2.DEGs anaylsis involved in metabolic pathway and defense response.
Name	ID	I_H_vs_I_TreH_Log2FC	II_H_vs_II_TreH_Log2FC
CAD	TraesCS7B02G282100	-1.24	1.711
POD	TraesCS2B02G124800	-3.902	-2.063
POD	TraesCS4D02G116600	2.082	2.252
POD	TraesCS7B02G328400	2.7	-1.711
POD	TraesCS7D02G420500	2.055	-1.383
BGL	TraesCS5D02G399100	-1.441	-1.355
4CL	TraesCS2A02G145800	3.046	4.523
CCR	TraesCS3D02G342200	-2.151	-2.388
PAL	TraesCS1A02G037800	2.218	2.205
PAL	TraesCS2A02G381100	1.385	1.583
PAL	TraesCS2B02G224300	3.878	2.786
PAL	TraesCS2D02G377500	1.873	1.947
CAD	TraesCS1A02G424100	-1.248	-1.63
TOGT1	TraesCS5A02G433200	1.762	-1.03
EG	TraesCS6A02G312400	1.238	-1.139
BGL	TraesCS5D02G399100	-1.441	-1.355
GN1_2_3	TraesCS5A02G338400	-2.609	-1.773
GST	TraesCS2A02G045400	5.908	4.357
GST	TraesCS5D02G027500	-1.875	-1.991
OPLAH	TraesCS6D02G288100	#N/A	-1.125
OPLAH	TraesCS1B02G197800	1.214	#N/A
6-PGD	TraesCS1A02G357200	#N/A	-1.442
6-PGD	TraesCS7D02G030000	-1.113	#N/A
GGCT	TraesCS2A02G316700	-1.046	#N/A
GGCT	TraesCS6A02G068300	-1.418	#N/A
GGCT	TraesCS6D02G065900	-1.036	#N/A
PR1	TraesCS7D02G161200	-6.596	#N/A
PR1	TraesCS7A02G152200	-5.95	#N/A
PR1	TraesCS7A02G565100	-6.177	#N/A
PR1	TraesCS7B02G104900	-1.631	#N/A
PR1	TraesCS7A02G198900	-3.577	#N/A
PR1	TraesCS7B02G105300	-3.906	#N/A
PR1	TraesCS7D02G201400	-3.28	#N/A
PR1	TraesCS3A02G525700	-6.314	#N/A
PR1	TraesCS5A02G183300	-9.112	#N/A
PR1	TraesCS5B02G181500	-8.074	#N/A
PR1	TraesCS5A02G439800	-5.705	#N/A
PR1	TraesCS5B02G442700	-6.609	#N/A
PR1	TraesCS5B02G443800	-2.006	#N/A
PR1	TraesCS5D02G447000	-3.55	#N/A
PR1	TraesCS5A02G439700	-9.598	#N/A
PR1	TraesCS5B02G442600	-4.245	#N/A
PR1	TraesCS5D02G446800	-8.655	#N/A
HSP	TraesCS4B02G089800	-1.643	#N/A
HSP	TraesCS4D02G086200	-1.819	#N/A
HSP	TraesCS7A02G202200	-2.341	#N/A
HSP	TraesCS7B02G109100	-2.769	#N/A
HSP	TraesCS3D02G114700	-1.63	#N/A
HSP	TraesCS6A02G316200	-2.162	#N/A
HSP	TraesCS6B02G346700	-2.068	#N/A
HSP	TraesCS6D02G295500	-2.042	#N/A
HSP	TraesCS4A02G092900	-1.623	#N/A
HSP	TraesCS4B02G211600	-1.975	#N/A
HSP	TraesCS4D02G212200	-1.804	#N/A
HSP	TraesCS4D02G212300	-1.489	#N/A
HSP	TraesCS4A02G068200	-1.463	#N/A
HSP	TraesCS4D02G226000	-1.319	#N/A
HSP	TraesCS6A02G087600	-1.445	#N/A
HSP	TraesCS6B02G110200	-1.488	#N/A
HSP	TraesCSU02G019000	-1.47	#N/A
HSP	TraesCS3B02G048600	-2.609	#N/A
HSP	TraesCS4A02G092600	-2.011	#N/A
HSP	TraesCS4A02G092700	-1.291	#N/A
HSP	TraesCS4D02G212500	-1.86	#N/A
HSP	TraesCS4A02G092100	-1.675	#N/A
HSP	TraesCS4A02G092200	-1.787	#N/A
HSP	TraesCS4B02G211700	-1.211	#N/A
HSP	TraesCS4B02G212200	-1.641	#N/A
HSP	TraesCS4B02G212300	-1.506	#N/A
HSP	TraesCS4D02G213100	-1.878	#N/A
HSP	TraesCS4D02G213300	-1.561	#N/A
HSP	TraesCS4A02G092800	-1.41	#N/A
HSP	TraesCS4D02G212400	-2.143	#N/A
HSP	TraesCS7A02G232500	-1.591	#N/A
HSP	TraesCS7B02G130900	-1.403	#N/A
HSP	TraesCS7D02G232600	-1.351	#N/A
HSP	TraesCS2B02G247300	-2.639	#N/A
HSP	TraesCS6B02G374100	-2.173	#N/A
HSP	TraesCS6D02G322300	-1.714	#N/A
HSP	TraesCS7A02G177500	-3.357	#N/A
HSP	TraesCS7A02G177700	-3.016	#N/A
HSP	TraesCS7B02G082900	-1.634	#N/A
HSP	TraesCS7B02G083000	-1.478	#N/A
HSP	TraesCS7B02G083300	-3.013	#N/A
HSP	TraesCS7D02G179500	-1.794	#N/A
HSP	TraesCS3D02G114800	-1.687	#N/A
HSP	TraesCS3A02G035400	-1.894	#N/A
HSP	TraesCS3B02G130500	-1.998	#N/A
HSP	TraesCS3B02G130900	-2.081	#N/A
HSP	TraesCS3B02G131000	-2.592	#N/A
HSP	TraesCS3D02G115100	-1.612	#N/A
HSP	TraesCS3D02G115200	-2.258	#N/A
HSP	TraesCS3A02G113100	-1.98	#N/A
HSP	TraesCS3D02G115000	-2.091	#N/A
HSP	TraesCS3A02G112900	-1.899	#N/A
HSP	TraesCS3A02G113000	-1.791	#N/A
HSP	TraesCS3B02G131200	-1.588	#N/A
HSP	TraesCS3B02G131300	-1.613	#N/A
HSP	TraesCS3D02G114900	-1.423	#N/A
HSP	TraesCS4D02G145600	-1.674	#N/A
HSP	TraesCS7B02G347100	-1.373	#N/A
HSP	TraesCS3D02G115300	-1.746	#N/A
HSP	TraesCS3B02G130400	-1.884	#N/A
HSP	TraesCS3D02G115400	-1.694	#N/A
HSP	TraesCS3D02G044400	-2.157	#N/A
HSP	TraesCS3D02G046300	-2.338	#N/A
HSP	TraesCS3D02G046600	-3.386	#N/A
HSP	TraesCS5B02G245700	-1.792	#N/A
HSP	TraesCS7D02G179200	-2.826	#N/A
HSP	TraesCS7B02G083200	-1.117	#N/A
HSP	TraesCS7B02G083400	-1.817	#N/A
HSP	TraesCS7D02G179300	-2.256	#N/A
HSP	TraesCS7B02G083500	-1.571	#N/A
HSP	TraesCS7D02G179400	-2.289	#N/A
HSP	TraesCS7D02G179600	-1.434	#N/A
HSP	TraesCS7B02G083100	-1.385	#N/A
HSP	TraesCS7D02G179100	-1.621	#N/A
HSP	TraesCS7D02G179000	-1.224	#N/A
HSP	TraesCS6A02G181700	-1.352	#N/A
HSP	TraesCS6B02G210600	-1.873	#N/A
HSP	TraesCS6D02G169100	-1.46	#N/A
HSP	TraesCS4A02G068300	-1.039	#N/A
HSP	TraesCS4B02G225400	-1.623	#N/A
HSP	TraesCS3B02G130300	-1.635	#N/A
HSP	TraesCS4D02G145500	-2.023	#N/A
HSP	TraesCS5A02G257700	-2.039	#N/A
HSP	TraesCS5B02G257000	-2.323	#N/A
HSP	TraesCS5D02G266000	-1.778	#N/A
HSP	TraesCS3A02G034500	-1.456	#N/A
HSP	TraesCS3D02G045500	-2.022	#N/A
HSP	TraesCS3D02G046700	-2.564	#N/A
HSP	TraesCS3D02G046800	-2.178	#N/A
HSP	TraesCSU02G194600	-1.634	#N/A
PR1	TraesCS5B02G443800	#N/A	-2.643
PR1	TraesCSU02G226400	#N/A	-2.083
PR1	TraesCS7B02G105300	#N/A	-1.666
PR1	TraesCS7D02G201400	#N/A	-1.255
PR1	TraesCS5B02G443400	#N/A	-5.219
PR1	TraesCS5B02G443600	#N/A	-4.624
PR1	TraesCS7B02G104900	#N/A	-1.569
HSP	TraesCS3D02G046600	#N/A	-1.636
HSP	TraesCS3A02G033900	#N/A	-9.073
HSP	TraesCS3A02G034000	#N/A	-2.411
PPP2C	TraesCS7D02G358600	1.315	#N/A
RAPTOR	TraesCS5A02G149200	1.873	#N/A
RAPTOR	TraesCS5B02G147900	1.464	#N/A
RAPTOR	TraesCS5D02G143600	2.05	#N/A
MLST8	TraesCS3A02G290400	-1.874	#N/A
MLST8	TraesCS3B02G325200	-1.873	#N/A
MLST8	TraesCS3D02G290200	-1.545	#N/A
ATG1	TraesCS4B02G210600	2.107	#N/A
ATG1	TraesCS4D02G211300	1.704	#N/A
ATG1	TraesCS4D02G342200	1.214	#N/A
ATG13	TraesCS2A02G387200	1.228	#N/A
ATG13	TraesCS4A02G209500	1.538	#N/A
ATG13	TraesCS4B02G112800	1.133	#N/A
ATG13	TraesCS4D02G110500	1.049	#N/A
ATG13	TraesCS6A02G238900	1.18	#N/A
ATG13	TraesCS6D02G221200	1.151	#N/A
PIK3R4	TraesCS6A02G360100	1.873	#N/A
PIK3R4	TraesCS6B02G393000	1.245	#N/A
PIK3R4	TraesCS7B02G290900	1.993	#N/A
PIK3R4	TraesCS7D02G384900	1.671	#N/A
ATG6	TraesCS3D02G266800	1.133	#N/A
ATG7	TraesCS2D02G300300	6.654	#N/A
ATG7	TraesCS3A02G220600	1.112	#N/A
ATG7	TraesCS3D02G231900	1.074	#N/A
ATG8	TraesCS2D02G236900	-1.026	#N/A
ATG8	TraesCS6B02G214000	-3.853	#N/A
IGBP1	TraesCS5B02G134400	-1.117	#N/A
ATG2	TraesCS6A02G169400	1.589	#N/A
ATG2	TraesCS6B02G197400	2.432	#N/A
ATG2	TraesCS6D02G159300	3.814	#N/A
ATG2	TraesCS7A02G208300	1.85	#N/A
ATG9	TraesCS4A02G079800	2.011	#N/A
ATG9	TraesCS4B02G224200	1.948	#N/A
ATG9	TraesCS4D02G224800	1.788	#N/A
ATG18	TraesCS6A02G353600	1.318	#N/A
MLST8	TraesCS1D02G231700	#N/A	1.289
