# Supplementary material for: Physiological and Transcriptomic Analyses Reveal Exogenous Trehalose Is Involved in the Responses of Wheat Roots to High Temperature Stress
Source: Plants (Basel). 2021 Dec 1;10(12):2644. doi: 10.3390/plants10122644 (PMC8707964; doi:10.3390/plants10122644)
Supplement: Supplementary file 1 [file plants-10-02644-s001.zip › Supplementary materials/Table S3.xlsx]

## Sheet: Table. S3
Table S3.Trehalose responsive DEGs.
ID	Yangmai log2FoldChange	Yannong log2FoldChange	KEGG
gene:TraesCS5A02G433200	1.762	-1.03	K23260 scopoletin glucosyltransferase [EC:2.4.1.128] | (RefSeq) LOC109746671; anthocyanin 3'-O-beta-glucosyltransferase-like (A)
gene:TraesCS3A02G209100	1.373	-1.14	K23222 nuclease HARBI1 [EC:3.1.-.-] | (RefSeq) LOC109759873; protein ANTAGONIST OF LIKE HETEROCHROMATIN PROTEIN 1-like (A)
gene:TraesCS1B02G285900	1.483	-1.578	K23196 zinc finger and BTB domain-containing protein 18 | (RefSeq) zinc finger protein WIP5-like (A)
gene:TraesCS2D02G432000	-5.732	-3.892	K22736 vacuolar iron transporter family protein | (RefSeq) LOC109748504; vacuolar iron transporter homolog 5-like (A)
gene:TraesCS2B02G455300	-4.174	-2.005	K22736 vacuolar iron transporter family protein | (RefSeq) LOC109748504; vacuolar iron transporter homolog 5-like (A)
gene:TraesCS1A02G424100	-1.248	-1.63	K22395 cinnamyl-alcohol dehydrogenase [EC:1.1.1.195] | (RefSeq) LOC109762112; berberine bridge enzyme-like 18 (A)
gene:TraesCS4D02G232200	-3.139	-1.639	K22374 3''-deamino-3''-oxonicotianamine reductase [EC:1.1.1.285] | (RefSeq) LOC109784549; probable NAD(P)H-dependent oxidoreductase 1 (A)
gene:TraesCS4A02G074800	-3.017	-1.436	K22374 3''-deamino-3''-oxonicotianamine reductase [EC:1.1.1.285] | (RefSeq) LOC109784549; probable NAD(P)H-dependent oxidoreductase 1 (A)
gene:TraesCS4D02G026300	-1.762	-1.579	K22314 glucosinolate gamma-glutamyl hydrolase [EC:3.4.19.16] | (RefSeq) LOC109745571; gamma-glutamyl peptidase 5-like (A)
gene:TraesCS4D02G012600	-1.446	-1.442	K21440 ankyrin repeat domain-containing protein 50 | (RefSeq) ankyrin repeat and protein kinase domain-containing protein 1-like (A)
gene:TraesCS7B02G364800	-1.445	1.911	K21398 natural resistance-associated macrophage protein 2 | (RefSeq) metal transporter Nramp3-like isoform X1 (A)
gene:TraesCS6B02G362000	3.026	3.465	K21374 7-deoxyloganetin glucosyltransferase [EC:2.4.1.324] | (RefSeq) LOC109784746; 7-deoxyloganetin glucosyltransferase-like (A)
gene:TraesCS6B02G347800	1.875	3.655	K21374 7-deoxyloganetin glucosyltransferase [EC:2.4.1.324] | (RefSeq) LOC109735661; 7-deoxyloganetin glucosyltransferase-like isoform X1 (A)
gene:TraesCS7B02G013200	1.949	1.769	K21026 acetylajmaline esterase [EC:3.1.1.80] | (RefSeq) LOC109768093; GDSL esterase/lipase At5g45910-like (A)
gene:TraesCS1B02G345400	1.309	-1.122	K20887 xyloglucan glycosyltransferase 4 [EC:2.4.1.-] | (RefSeq) xyloglucan glycosyltransferase 4 (A)
gene:TraesCS2B02G177300	3.461	1.233	K20660 cytochrome P450 family 709 | (RefSeq) LOC109769845; cytochrome P450 709B1-like (A)
gene:TraesCS2D02G157300	2.553	2.548	K20660 cytochrome P450 family 709 | (RefSeq) LOC109760302; cytochrome P450 709B1-like (A)
gene:TraesCS5A02G537300	-1.444	-2.694	K20628 expansin | (RefSeq) putative expansin-B2 (A)
gene:TraesCS4D02G323600	1.054	-1.678	K20628 expansin | (RefSeq) putative expansin-B2 (A)
gene:TraesCS1D02G206700	1.553	-1.632	K20628 expansin | (RefSeq) putative expansin-B2 (A)
gene:TraesCS3A02G480000	-1.948	-2.8	K20628 expansin | (RefSeq) expansin-B5 (A)
gene:TraesCS6A02G279400	-1.898	-1.95	K20308 trafficking protein particle complex subunit 11 | (RefSeq) trafficking protein particle complex subunit 11 (A)
gene:TraesCS5B02G165000	-3.077	-1.629	K20285 Rab9 effector protein with kelch motifs | (RefSeq) nitrile-specifier protein 5-like (A)
gene:TraesCS5A02G168200	-3.081	-1.333	K20285 Rab9 effector protein with kelch motifs | (RefSeq) nitrile-specifier protein 5-like (A)
gene:TraesCS5D02G172400	-3.002	-1.235	K20285 Rab9 effector protein with kelch motifs | (RefSeq) nitrile-specifier protein 5-like (A)
gene:TraesCS5A02G338400	-2.609	-1.773	K19891 glucan endo-1,3-beta-glucosidase 1/2/3 [EC:3.2.1.39] | (RefSeq) hypothetical protein (A)
gene:TraesCS5D02G554300	-1.854	-1.262	K19761 gamma-glutamylaminecyclotransferase [EC:2.3.2.-] | (RefSeq) LOC109754882; putative gamma-glutamylcyclotransferase At3g02910 (A)
gene:TraesCS4B02G001000	-1.519	-1.843	K19747 BAHD acyltransferase [EC:2.3.1.-] | (RefSeq) BAHD acyltransferase DCR (A)
gene:TraesCS6B02G143000	-2.314	-1.707	K19747 BAHD acyltransferase [EC:2.3.1.-] | (RefSeq) BAHD acyltransferase DCR (A)
gene:TraesCS6A02G115400	-1.898	-1.361	K19747 BAHD acyltransferase [EC:2.3.1.-] | (RefSeq) BAHD acyltransferase DCR (A)
gene:TraesCS2B02G306600	1.827	-1.432	K19042 E3 ubiquitin-protein ligase BOI and related proteins [EC:2.3.2.27] | (RefSeq) LOC109755336; probable BOI-related E3 ubiquitin-protein ligase 3 (A)
gene:TraesCS1B02G216000	-1.634	-1.69	K19040 E3 ubiquitin-protein ligase ATL10/75/76/77/78 [EC:2.3.2.27] | (RefSeq) RING-H2 finger protein ATL78-like (A)
gene:TraesCS7B02G134200	3.228	-2.281	K18207 protein O-mannose beta-1,4-N-acetylglucosaminyltransferase [EC:2.4.1.312] | (RefSeq) uncharacterized protein LOC105041142 isoform X1 (A)
gene:TraesCS3B02G506800	-1.639	-1.07	K17345 tetraspanin-5 | (RefSeq) tetraspanin-19 (A)
gene:TraesCS5D02G419100	-1.033	1.012	K17263 cullin-associated NEDD8-dissociated protein 1 | (RefSeq) LOC109775078; cullin-associated NEDD8-dissociated protein 1-like (A)
gene:TraesCS3D02G243500	2.154	2.032	K16732 protein regulator of cytokinesis 1 | (RefSeq) 65-kDa microtubule-associated protein 9-like (A)
gene:TraesCS5A02G253700	-1.176	-1.483	K16285 RING/U-box domain-containing protein [EC:2.3.2.27] | (RefSeq) LOC109761834; probable E3 ubiquitin-protein ligase XERICO (A)
gene:TraesCS6B02G370000	1.162	-1.16	K15333 tRNA guanosine-2'-O-methyltransferase [EC:2.1.1.34] | (RefSeq) uncharacterized protein LOC104224633 (A)
gene:TraesCS2D02G367700	2.526	2.067	K15095 (+)-neomenthol dehydrogenase [EC:1.1.1.208] | (RefSeq) LOC109786747; salutaridine reductase-like (A)
gene:TraesCS2B02G043700	3.173	2.644	K15078 structure-specific endonuclease subunit SLX1 [EC:3.6.1.-] | (RefSeq) putative disease resistance protein RGA4 (A)
gene:TraesCS2A02G031400	2.637	2.286	K15078 structure-specific endonuclease subunit SLX1 [EC:3.6.1.-] | (RefSeq) putative disease resistance protein RGA3 (A)
gene:TraesCS5D02G125100	1.475	1.914	K14811 ATP-dependent RNA helicase DBP3 [EC:3.6.4.13] | (RefSeq) LOC109782025; DEAD-box ATP-dependent RNA helicase 5 (A)
gene:TraesCS5A02G328600	-1.007	-1.097	K14794 ribosomal RNA-processing protein 12 | (RefSeq) hypothetical protein (A)
gene:TraesCS7B02G252300	-2.273	-1.623	K14792 rRNA biogenesis protein RRP5 | (RefSeq) rRNA biogenesis protein RRP5 isoform X1 (A)
gene:TraesCS3D02G532400	-2.515	-3.201	K14709 solute carrier family 39 (zinc transporter), member 1/2/3 | (RefSeq) LOC109772229; zinc transporter 1-like (A)
gene:TraesCS1B02G224900	-7.723	-3.662	K14638 solute carrier family 15 (peptide/histidine transporter), member 3/4 | (RefSeq) LOC109750144; protein NRT1/ PTR FAMILY 6.3-like (A)
gene:TraesCS1D02G214200	-4.016	-3.612	K14638 solute carrier family 15 (peptide/histidine transporter), member 3/4 | (RefSeq) LOC109750144; protein NRT1/ PTR FAMILY 6.3-like (A)
gene:TraesCS1A02G210900	-6.548	-2.375	K14638 solute carrier family 15 (peptide/histidine transporter), member 3/4 | (RefSeq) LOC109750144; protein NRT1/ PTR FAMILY 6.3-like (A)
gene:TraesCS3B02G414900	-5.44	-2.983	K14638 solute carrier family 15 (peptide/histidine transporter), member 3/4 | (RefSeq) LOC109743876; protein NRT1/ PTR FAMILY 5.10-like (A)
gene:TraesCS3D02G375800	-3.23	-2.458	K14638 solute carrier family 15 (peptide/histidine transporter), member 3/4 | (RefSeq) LOC109743876; protein NRT1/ PTR FAMILY 5.10-like (A)
gene:TraesCS3B02G414800	-2.744	-1.283	K14638 solute carrier family 15 (peptide/histidine transporter), member 3/4 | (RefSeq) LOC109743870; protein NRT1/ PTR FAMILY 5.10-like isoform X1 (A)
gene:TraesCS3A02G382100	-1.659	-1.254	K14638 solute carrier family 15 (peptide/histidine transporter), member 3/4 | (RefSeq) LOC109743870; protein NRT1/ PTR FAMILY 5.10-like isoform X1 (A)
gene:TraesCS6A02G267700	6.83	3.815	K14638 solute carrier family 15 (peptide/histidine transporter), member 3/4 | (RefSeq) LOC109731942; protein NRT1/ PTR FAMILY 8.3-like (A)
gene:TraesCS3D02G531900	-2.132	-1.978	K14491 two-component response regulator ARR-B family | (RefSeq) g2-like myb-transcription factor with a n-terminal response regulator receiver domain (A)
gene:TraesCS5A02G289000	-4.285	-5.281	K14488 SAUR family protein | (RefSeq) LOC109769134; auxin-responsive protein SAUR50-like (A)
gene:TraesCS5D02G243100	-2.556	-1.702	K14264 kynurenine aminotransferase [EC:2.6.1.7] | (RefSeq) uncharacterized aminotransferase C6B12.04c-like (A)
gene:TraesCS3D02G046600	-3.386	-1.636	K13993 HSP20 family protein | (RefSeq) LOC109777704; 16.9 kDa class I heat shock protein 1-like (A)
gene:TraesCS3A02G033900	-1.188	-9.073	K13993 HSP20 family protein | (RefSeq) LOC109738376; 16.9 kDa class I heat shock protein 2-like (A)
gene:TraesCS3A02G034000	-2.283	-2.411	K13993 HSP20 family protein | (RefSeq) LOC109738376; 16.9 kDa class I heat shock protein 2-like (A)
gene:TraesCS5B02G148300	7.116	2.714	K13691 pathogen-inducible salicylic acid glucosyltransferase [EC:2.4.1.-] | (RefSeq) UDP-glycosyltransferase 74F2-like (A)
gene:TraesCS4B02G297100	2.668	-1.432	K13464 jasmonate ZIM domain-containing protein | (RefSeq) LOC109753471; protein TIFY 11b-like (A)
gene:TraesCS5B02G443800	-2.006	-2.643	K13449 pathogenesis-related protein 1 | (RefSeq) LOC109772545; pathogenesis-related protein 1-like (A)
gene:TraesCS7B02G105300	-3.906	-1.666	K13449 pathogenesis-related protein 1 | (RefSeq) LOC109765543; pathogenesis-related protein PRB1-2-like (A)
gene:TraesCS7D02G201400	-3.28	-1.255	K13449 pathogenesis-related protein 1 | (RefSeq) LOC109765543; pathogenesis-related protein PRB1-2-like (A)
gene:TraesCS5D02G158700	-1.629	-1.252	K13448 calcium-binding protein CML | (RefSeq) LOC109769616; probable calcium-binding protein CML25/26 (A)
gene:TraesCS6A02G146900	1.912	-1.027	K13424 WRKY transcription factor 33 | (RefSeq) WRKY transcription factor WRKY24-like (A)
gene:TraesCS4B02G331900	4.949	-6.238	K13422 transcription factor MYC2 | (RefSeq) BHLH2; transcription factor MYC2 (A)
gene:TraesCS2D02G545100	-1.772	-1.345	K13420 LRR receptor-like serine/threonine-protein kinase FLS2 [EC:2.7.11.1] | (RefSeq) LRR receptor-like serine/threonine-protein kinase FLS2 isoform X1 (A)
gene:TraesCS4D02G027800	1.33	2.064	K13024 inositol-hexakisphosphate/diphosphoinositol-pentakisphosphate 1-kinase [EC:2.7.4.24] | (RefSeq) LOC109770944; inositol hexakisphosphate and diphosphoinositol-pentakisphosphate kinase 2-like isoform X1 (A)
gene:TraesCS7B02G489000	1.044	1.116	K12897 transformer-2 protein | (RefSeq) LOC109765710; serine/arginine-rich splicing factor SR45a-like (A)
gene:TraesCS2A02G583000	1.138	-1.739	K12581 CCR4-NOT transcription complex subunit 7/8 | (RefSeq) LOC109745294; probable CCR4-associated factor 1 homolog 11 (A)
gene:TraesCS2B02G603600	1.572	-1.216	K12581 CCR4-NOT transcription complex subunit 7/8 | (RefSeq) LOC109745294; probable CCR4-associated factor 1 homolog 11 (A)
gene:TraesCS7A02G482400	-1.775	-3.276	K11855 ubiquitin carboxyl-terminal hydrolase 36/42 [EC:3.4.19.12] | (RefSeq) ubiquitin carboxyl-terminal hydrolase 36 (A)
gene:TraesCS7B02G385200	-1.582	-1.925	K11855 ubiquitin carboxyl-terminal hydrolase 36/42 [EC:3.4.19.12] | (RefSeq) ubiquitin carboxyl-terminal hydrolase 36 (A)
gene:TraesCS5B02G349900	-1.261	-1.422	K11254 histone H4 | (RefSeq) histone H4 (A)
gene:TraesCS7B02G062700	1.534	-1.355	K11253 histone H3 | (RefSeq) histone H3.3 (A)
gene:TraesCS1A02G037800	2.218	2.205	K10775 phenylalanine ammonia-lyase [EC:4.3.1.24] | (RefSeq) LOC109758784; phenylalanine ammonia-lyase-like (A)
gene:TraesCS2B02G224300	3.878	2.786	K10775 phenylalanine ammonia-lyase [EC:4.3.1.24] | (RefSeq) LOC109752043; phenylalanine ammonia-lyase-like (A)
gene:TraesCS2A02G381100	1.385	1.583	K10775 phenylalanine ammonia-lyase [EC:4.3.1.24] | (RefSeq) LOC109750201; phenylalanine ammonia-lyase-like (A)
gene:TraesCS2D02G377500	1.873	1.947	K10775 phenylalanine ammonia-lyase [EC:4.3.1.24] | (RefSeq) LOC109750201; phenylalanine ammonia-lyase-like (A)
gene:TraesCS7A02G177100	3.051	3.104	K10738 DNA helicase MCM9 [EC:3.6.4.12] | (RefSeq) uncharacterized protein LOC111295372 isoform X1 (A)
gene:TraesCS7A02G284800	-1.86	-1.039	K10614 E3 ubiquitin-protein ligase HERC3 [EC:2.3.2.26] | (RefSeq) ultraviolet-B receptor UVR8-like (A)
gene:TraesCS7B02G200200	-1.803	-1.021	K10614 E3 ubiquitin-protein ligase HERC3 [EC:2.3.2.26] | (RefSeq) ultraviolet-B receptor UVR8-like (A)
gene:TraesCS4A02G228600	-1.126	-1.162	K10443 kelch-like protein 2/3 | (RefSeq) F-box/kelch-repeat protein At1g16250-like isoform X1 (A)
gene:TraesCS5D02G000400	-2.399	-5.845	K10355 actin, other eukaryote | (RefSeq) actin-1-like (A)
gene:TraesCS6B02G450200	-2.055	-3.507	K09872 aquaporin PIP | (RefSeq) LOC109743585; aquaporin PIP1-5 (A)
gene:TraesCS6B02G450000	-1.178	-2.107	K09872 aquaporin PIP | (RefSeq) LOC109743575; aquaporin PIP1-5-like (A)
gene:TraesCS3D02G342200	-2.151	-2.388	K09753 cinnamoyl-CoA reductase [EC:1.2.1.44] | (RefSeq) cinnamoyl-CoA reductase 1 (A)
gene:TraesCS2D02G009700	-1.902	-1.295	K09578 peptidyl-prolyl cis-trans isomerase NIMA-interacting 1 [EC:5.2.1.8] | (RefSeq) LOC109760373; peptidyl-prolyl cis-trans isomerase Pin1-like (A)
gene:TraesCS7B02G167800	1.589	-1.394	K09555 BCL2-associated athanogene 1 | (RefSeq) uncharacterized LOC100800041 (A)
gene:TraesCS3A02G108000	-1.417	-1.786	K09422 transcription factor MYB, plant | (RefSeq) LOC109757061; transcription factor RAX2-like (A)
gene:TraesCS5B02G481300	-1.784	-1.096	K09286 EREBP-like factor | (RefSeq) ethylene-responsive transcription factor 3-like (A)
gene:TraesCS6B02G093900	-1.309	-1.72	K09250 cellular nucleic acid-binding protein | (RefSeq) LOC109758182; glycine-rich protein 2-like (A)
gene:TraesCS6D02G067500	-1.172	-1.287	K09250 cellular nucleic acid-binding protein | (RefSeq) LOC109758182; glycine-rich protein 2-like (A)
gene:TraesCS4A02G027800	-1.763	-1.095	K08967 1,2-dihydroxy-3-keto-5-methylthiopentene dioxygenase [EC:1.13.11.53 1.13.11.54] | (RefSeq) LOC109763703; 1,2-dihydroxy-3-keto-5-methylthiopentene dioxygenase 2 (A)
gene:TraesCS7B02G429900	-1.806	-4.132	K08900 mitochondrial chaperone BCS1 | (RefSeq) ATPase 3 (A)
gene:TraesCS5A02G217300	4.358	-2.988	K08900 mitochondrial chaperone BCS1 | (RefSeq) AAA-ATPase At4g25835-like (A)
gene:TraesCS7A02G423600	1.229	-1.314	K08900 mitochondrial chaperone BCS1 | (RefSeq) AAA-ATPase At3g50940-like (A)
gene:TraesCS6A02G087200	2.181	2.175	K08770 ubiquitin C | (RefSeq) polyubiquitin isoform X1 (A)
gene:TraesCS6D02G248600	1.204	1.179	K08770 ubiquitin C | (RefSeq) polyubiquitin (A)
gene:TraesCS2B02G454500	3.326	2.751	K08235 xyloglucan:xyloglucosyl transferase [EC:2.4.1.207] | (RefSeq) probable xyloglucan endotransglucosylase/hydrolase protein 23 (A)
gene:TraesCS6D02G248500	2.159	-1.115	K08235 xyloglucan:xyloglucosyl transferase [EC:2.4.1.207] | (RefSeq) LOC109741492; probable xyloglucan endotransglucosylase/hydrolase protein 30 (A)
gene:TraesCS2D02G211100	1.399	-1.612	K08200 MFS transporter, OCT family, solute carrier family 22 (organic cation transporter), member 3 | (RefSeq) carbohydrate transporter/ sugar porter (A)
gene:TraesCS4D02G243100	1.627	2.248	K08150 MFS transporter, SP family, solute carrier family 2 (myo-inositol transporter), member 13 | (RefSeq) inositol transporter 1 (A)
gene:TraesCS4B02G243500	1.994	2.506	K08150 MFS transporter, SP family, solute carrier family 2 (myo-inositol transporter), member 13 | (RefSeq) inositol transporter 1 (A)
gene:TraesCS7A02G439300	-2.694	-1.703	K07213 copper chaperone | (RefSeq) LOC109773106; copper transport protein ATX1-like (A)
gene:TraesCS4B02G115200	-1.193	1.166	K07195 exocyst complex component 7 | (RefSeq) LOC109763840; exocyst complex component EXO70A1-like (A)
gene:TraesCS5B02G261100	4.095	2.284	K06911 uncharacterized protein | (RefSeq) LOC109758486; pirin-like protein At1g50590 (A)
gene:TraesCS5B02G536000	1.515	1.115	K06911 uncharacterized protein | (RefSeq) LOC109736141; pirin-like protein isoform X1 (A)
gene:TraesCS4A02G336200	1.28	1.668	K06911 uncharacterized protein | (RefSeq) LOC109736141; pirin-like protein isoform X1 (A)
gene:TraesCSU02G125500	-3.087	-2.629	K05953 nicotianamine synthase [EC:2.5.1.43] | (RefSeq) LOC109787589; probable nicotianamine synthase 2 (A)
gene:TraesCS5A02G552000	-4.006	-2.103	K05953 nicotianamine synthase [EC:2.5.1.43] | (RefSeq) LOC109787589; probable nicotianamine synthase 2 (A)
gene:TraesCSU02G125200	-3.286	-1.82	K05953 nicotianamine synthase [EC:2.5.1.43] | (RefSeq) LOC109787589; probable nicotianamine synthase 2 (A)
gene:TraesCS5A02G552400	-3.505	-1.81	K05953 nicotianamine synthase [EC:2.5.1.43] | (RefSeq) LOC109787589; probable nicotianamine synthase 2 (A)
gene:TraesCS6D02G370800	-2.509	-2.159	K05953 nicotianamine synthase [EC:2.5.1.43] | (RefSeq) LOC109779038; probable nicotianamine synthase 4 (A)
gene:TraesCS6B02G425200	-2.783	-1.854	K05953 nicotianamine synthase [EC:2.5.1.43] | (RefSeq) LOC109779038; probable nicotianamine synthase 4 (A)
gene:TraesCS6D02G148200	-3.356	-2.333	K05953 nicotianamine synthase [EC:2.5.1.43] | (RefSeq) LOC109777780; nicotianamine synthase 1-like (A)
gene:TraesCS6A02G398700	-3.599	-2.022	K05953 nicotianamine synthase [EC:2.5.1.43] | (RefSeq) LOC109776735; nicotianamine synthase-like 5 protein (A)
gene:TraesCS6D02G382900	-2.803	-1.82	K05953 nicotianamine synthase [EC:2.5.1.43] | (RefSeq) LOC109776735; nicotianamine synthase-like 5 protein (A)
gene:TraesCS6D02G148000	-3.003	-2.017	K05953 nicotianamine synthase [EC:2.5.1.43] | (RefSeq) LOC109748004; nicotianamine synthase 1 (A)
gene:TraesCS6A02G163100	-3.337	-1.718	K05953 nicotianamine synthase [EC:2.5.1.43] | (RefSeq) LOC109748004; nicotianamine synthase 1 (A)
gene:TraesCS6D02G148600	-3.195	-2.045	K05953 nicotianamine synthase [EC:2.5.1.43] | (RefSeq) LOC109741827; nicotianamine synthase 1-like (A)
gene:TraesCS4B02G183900	-3.733	-2.429	K05953 nicotianamine synthase [EC:2.5.1.43] | (RefSeq) LOC109739435; probable nicotianamine synthase 6 (A)
gene:TraesCS4D02G184900	-3.565	-1.762	K05953 nicotianamine synthase [EC:2.5.1.43] | (RefSeq) LOC109739435; probable nicotianamine synthase 6 (A)
gene:TraesCS2D02G049200	-2.954	-2.422	K05953 nicotianamine synthase [EC:2.5.1.43] | (RefSeq) LOC109733201; probable nicotianamine synthase 2 (A)
gene:TraesCS2A02G049900	-2.523	-1.46	K05953 nicotianamine synthase [EC:2.5.1.43] | (RefSeq) LOC109733201; probable nicotianamine synthase 2 (A)
gene:TraesCS6B02G355900	2.264	2.113	K05933 aminocyclopropanecarboxylate oxidase [EC:1.14.17.4] | (RefSeq) LOC109770324; 1-aminocyclopropane-1-carboxylate oxidase 1-like (A)
gene:TraesCS7A02G119000	2.684	3.567	K05666 ATP-binding cassette, subfamily C (CFTR/MRP), member 2 | (RefSeq) ABC transporter C family member 10-like (A)
gene:TraesCS5A02G090600	-4.66	-2.37	K05387 glutamate receptor, ionotropic, plant | (RefSeq) LOW QUALITY PROTEIN: glutamate receptor 2.3-like (A)
gene:TraesCS5B02G395800	-3.36	-1.984	K04773 protease IV [EC:3.4.21.-] | (RefSeq) S49 protease IV family peptidase (A)
gene:TraesCS5A02G391000	-2.811	-1.698	K04773 protease IV [EC:3.4.21.-] | (RefSeq) S49 protease IV family peptidase (A)
gene:TraesCS4A02G184700	1.089	-1.534	K04733 interleukin-1 receptor-associated kinase 4 [EC:2.7.11.1] | (RefSeq) receptor-like protein kinase ANXUR1 isoform X1 (A)
gene:TraesCS1D02G360600	1.339	-1.461	K04733 interleukin-1 receptor-associated kinase 4 [EC:2.7.11.1] | (RefSeq) putative receptor protein kinase ZmPK1 (A)
gene:TraesCS2A02G418200	3.523	1.664	K04733 interleukin-1 receptor-associated kinase 4 [EC:2.7.11.1] | (RefSeq) probable LRR receptor-like serine/threonine-protein kinase At1g56130 isoform X1 (A)
gene:TraesCS4B02G271800	3.887	2.032	K04733 interleukin-1 receptor-associated kinase 4 [EC:2.7.11.1] | (RefSeq) L-type lectin-domain containing receptor kinase VI.2-like isoform X1 (A)
gene:TraesCS4A02G033600	2.888	1.698	K04733 interleukin-1 receptor-associated kinase 4 [EC:2.7.11.1] | (RefSeq) L-type lectin-domain containing receptor kinase VI.2-like (A)
gene:TraesCS4D02G270900	5.437	2.031	K04733 interleukin-1 receptor-associated kinase 4 [EC:2.7.11.1] | (RefSeq) L-type lectin-domain containing receptor kinase VI.2-like (A)
gene:TraesCS2D02G223000	3.44	2.301	K04733 interleukin-1 receptor-associated kinase 4 [EC:2.7.11.1] | (RefSeq) LOC109785602; cysteine-rich receptor-like protein kinase 10 (A)
gene:TraesCS7D02G147900	4.212	4.847	K04733 interleukin-1 receptor-associated kinase 4 [EC:2.7.11.1] | (RefSeq) LOC109761256; wall-associated receptor kinase 4-like (A)
gene:TraesCS7D02G037700	5.381	1.962	K04733 interleukin-1 receptor-associated kinase 4 [EC:2.7.11.1] | (RefSeq) LOC109745808; MDIS1-interacting receptor like kinase 2-like (A)
gene:TraesCS3B02G390500	-1.269	-1.134	K04733 interleukin-1 receptor-associated kinase 4 [EC:2.7.11.1] | (RefSeq) LEAF RUST 10 DISEASE-RESISTANCE LOCUS RECEPTOR-LIKE PROTEIN KINASE-like 2.4 (A)
gene:TraesCS2B02G315100	1.362	-1.068	K04733 interleukin-1 receptor-associated kinase 4 [EC:2.7.11.1] | (RefSeq) G-type lectin S-receptor-like serine/threonine-protein kinase B120 (A)
gene:TraesCS3B02G352300	2.078	1.519	K04733 interleukin-1 receptor-associated kinase 4 [EC:2.7.11.1] | (RefSeq) G-type lectin S-receptor-like serine/threonine-protein kinase At4g27290 (A)
gene:TraesCS6B02G413600	1.246	-2.068	K04515 calcium/calmodulin-dependent protein kinase (CaM kinase) II [EC:2.7.11.17] | (Kazusa) Lj5g3v1341920.1; - (A)
gene:TraesCS2A02G583500	2.884	-1.259	K04077 chaperonin GroEL | (RefSeq) LOW QUALITY PROTEIN: chaperonin CPN60-like 2, mitochondrial (A)
gene:TraesCS2B02G603100	2.58	-1.093	K04077 chaperonin GroEL | (RefSeq) LOW QUALITY PROTEIN: chaperonin CPN60-like 2, mitochondrial (A)
gene:TraesCS2A02G272800	-2.13	-1.211	K03946 NADH dehydrogenase (ubiquinone) 1 alpha subcomplex subunit 2 | (RefSeq) LOC109738052; NADH dehydrogenase [ubiquinone] 1 alpha subcomplex subunit 2 (A)
gene:TraesCS5B02G558800	-2.392	-2.449	K03188 urease accessory protein | (RefSeq) uncharacterized protein LOC108224146 isoform X1 (A)
gene:TraesCS2B02G498100	2.153	4.014	K03113 translation initiation factor 1 | (RefSeq) LOC109767992; protein translation factor SUI1 homolog 2-like (A)
gene:TraesCS2D02G255100	-1.729	-1.6	K02717 photosystem II oxygen-evolving enhancer protein 2 | (RefSeq) LOC109743652; oxygen-evolving enhancer protein 2, chloroplastic (A)
gene:TraesCS3B02G287000	2.345	1.878	K02433 aspartyl-tRNA(Asn)/glutamyl-tRNA(Gln) amidotransferase subunit A [EC:6.3.5.6 6.3.5.7] | (RefSeq) Glutamyl-tRNA(Gln) amidotransferase subunit A (A)
gene:TraesCS4D02G240700	-2.33	-2.798	K01915 glutamine synthetase [EC:6.3.1.2] | (RefSeq) LOC109778407; glutamine synthetase cytosolic isozyme 1-2 (A)
gene:TraesCS4A02G063800	-1.632	-2.292	K01915 glutamine synthetase [EC:6.3.1.2] | (RefSeq) LOC109778407; glutamine synthetase cytosolic isozyme 1-2 (A)
gene:TraesCS2A02G500400	-2.187	-2.209	K01915 glutamine synthetase [EC:6.3.1.2] | (RefSeq) LOC109750078; glutamine synthetase leaf isozyme, chloroplastic (A)
gene:TraesCS2B02G528300	-1.404	-2.188	K01915 glutamine synthetase [EC:6.3.1.2] | (RefSeq) LOC109750078; glutamine synthetase leaf isozyme, chloroplastic (A)
gene:TraesCS2D02G500600	-1.799	-1.972	K01915 glutamine synthetase [EC:6.3.1.2] | (RefSeq) LOC109750078; glutamine synthetase leaf isozyme, chloroplastic (A)
gene:TraesCS2A02G145800	3.046	4.523	K01904 4-coumarate--CoA ligase [EC:6.2.1.12] | (RefSeq) LOC109754969; probable 4-coumarate--CoA ligase 5 (A)
gene:TraesCS5A02G327900	-1.99	2.723	K01876 aspartyl-tRNA synthetase [EC:6.1.1.12] | (RefSeq) LOC109740696; aspartate--tRNA ligase 2, cytoplasmic-like (A)
gene:TraesCS4D02G055000	3.49	4.094	K01872 alanyl-tRNA synthetase [EC:6.1.1.7] | (RefSeq) LOC109757277; alanine--tRNA ligase-like (A)
gene:TraesCS2D02G271700	-1.292	-1.45	K01807 ribose 5-phosphate isomerase A [EC:5.3.1.6] | (RefSeq) LOC109762010; probable ribose-5-phosphate isomerase 2 (A)
gene:TraesCS7A02G086600	-5.046	-6.184	K01728 pectate lyase [EC:4.2.2.2] | (RefSeq) pectate lyase-like (A)
gene:TraesCS5D02G399100	-1.441	-1.355	K01188 beta-glucosidase [EC:3.2.1.21] | (RefSeq) uncharacterized protein LOC109734276 (A)
gene:TraesCS2A02G058100	-2.689	-2.043	K01183 chitinase [EC:3.2.1.14] | (RefSeq) xylanase inhibitor protein 1-like (A)
gene:TraesCS4A02G173800	-1.72	-1.009	K01183 chitinase [EC:3.2.1.14] | (RefSeq) xylanase inhibitor protein 1-like (A)
gene:TraesCS2D02G057000	-3.607	-1.984	K01183 chitinase [EC:3.2.1.14] | (RefSeq) LOC109778844; xylanase inhibitor protein 1-like (A)
gene:TraesCS2D02G348800	-3.175	-2.528	K01183 chitinase [EC:3.2.1.14] | (RefSeq) LOC109771992; chitinase 5-like (A)
gene:TraesCS2A02G350700	-3.256	-2.401	K01183 chitinase [EC:3.2.1.14] | (RefSeq) LOC109771992; chitinase 5-like (A)
gene:TraesCS2B02G369000	-3.354	-1.485	K01183 chitinase [EC:3.2.1.14] | (RefSeq) LOC109771992; chitinase 5-like (A)
gene:TraesCS6A02G312400	1.238	-1.139	K01179 endoglucanase [EC:3.2.1.4] | (RefSeq) endoglucanase 11-like (A)
gene:TraesCS4B02G254700	1.995	-1.26	K01102 pyruvate dehydrogenase phosphatase [EC:3.1.3.43] | (RefSeq) pco124760; uncharacterized protein LOC100191524 (A)
gene:TraesCS7B02G288300	1.064	-1.096	K00924 kinase [EC:2.7.1.-] | (RefSeq) receptor-like kinase plant (A)
gene:TraesCS7D02G186100	1.678	2.283	K00891 shikimate kinase [EC:2.7.1.71] | (RefSeq) LOC109784068; shikimate kinase 2, chloroplastic-like (A)
gene:TraesCS5A02G236100	-2.351	-1.528	K00816 kynurenine---oxoglutarate transaminase / cysteine-S-conjugate beta-lyase / glutamine---phenylpyruvate transaminase [EC:2.6.1.7 4.4.1.13 2.6.1.64] | (RefSeq) kynurenine aminotransferase (A)
gene:TraesCS5D02G027500	-1.875	-1.991	K00799 glutathione S-transferase [EC:2.5.1.18] | (RefSeq) LOC109784608; probable glutathione S-transferase GSTU6 (A)
gene:TraesCS2A02G045400	5.908	4.357	K00799 glutathione S-transferase [EC:2.5.1.18] | (RefSeq) LOC109733323; probable glutathione S-transferase GSTF1 (A)
gene:TraesCS5D02G225100	1.893	-1.516	K00734 galactosylxylosylprotein 3-beta-galactosyltransferase [EC:2.4.1.134] | (RefSeq) hydroxyproline O-galactosyltransferase GALT5-like (A)
gene:TraesCS2D02G378800	2.186	-4.604	K00521 ferric-chelate reductase [EC:1.16.1.7] | (RefSeq) ferric reduction oxidase 7, chloroplastic-like (A)
gene:TraesCS5A02G291200	3.775	-3.108	K00521 ferric-chelate reductase [EC:1.16.1.7] | (RefSeq) ferric reduction oxidase 7, chloroplastic-like (A)
gene:TraesCS5D02G298600	4.776	-2.745	K00521 ferric-chelate reductase [EC:1.16.1.7] | (RefSeq) ferric reduction oxidase 7, chloroplastic-like (A)
gene:TraesCS1D02G100700	2.707	4.23	K00512 steroid 17alpha-monooxygenase / 17alpha-hydroxyprogesterone deacetylase [EC:1.14.14.19 1.14.14.32] | (RefSeq) LOC109743416; indole-2-monooxygenase-like (A)
gene:TraesCS5A02G002400	5.505	6.135	K00465 carotenoid 9,10(9',10')-cleavage dioxygenase 1 [EC:1.13.11.-] | (RefSeq) LOC109757516; carotenoid 9,10(9',10')-cleavage dioxygenase-like (A)
gene:TraesCS2B02G124800	-3.902	-2.063	K00430 peroxidase [EC:1.11.1.7] | (RefSeq) LOC109769471; peroxidase (A)
gene:TraesCS4D02G116600	2.082	2.252	K00430 peroxidase [EC:1.11.1.7] | (RefSeq) LOC109762986; peroxidase 4-like (A)
gene:TraesCS7B02G328400	2.7	-1.711	K00430 peroxidase [EC:1.11.1.7] | (RefSeq) LOC109740665; peroxidase 16-like (A)
gene:TraesCS7D02G420500	2.055	-1.383	K00430 peroxidase [EC:1.11.1.7] | (RefSeq) LOC109740665; peroxidase 16-like (A)
gene:TraesCS6D02G313100	1.118	-2.723	K00366 ferredoxin-nitrite reductase [EC:1.7.7.1] | (RefSeq) LOC109750090; ferredoxin--nitrite reductase, chloroplastic (A)
gene:TraesCS5A02G280700	1.745	3.306	K00224 chloroplastic oxoene reductase [EC:1.3.1.-] | (RefSeq) LOC109763321; putative quinone-oxidoreductase homolog, chloroplastic (A)
gene:TraesCS4B02G066400	-2.975	-2.85	K00122 formate dehydrogenase [EC:1.17.1.9] | (RefSeq) LOC109774317; formate dehydrogenase, mitochondrial-like (A)
gene:TraesCS4D02G007200	-2.426	-1.774	K00122 formate dehydrogenase [EC:1.17.1.9] | (RefSeq) LOC109774317; formate dehydrogenase, mitochondrial-like (A)
gene:TraesCS7D02G232300	-2.524	-1.496	K00122 formate dehydrogenase [EC:1.17.1.9] | (RefSeq) LOC109765627; formate dehydrogenase, mitochondrial (A)
gene:TraesCS7B02G130600	-2.738	-1.36	K00122 formate dehydrogenase [EC:1.17.1.9] | (RefSeq) LOC109765627; formate dehydrogenase, mitochondrial (A)
gene:TraesCS7B02G282100	-1.24	1.711	K00083 cinnamyl-alcohol dehydrogenase [EC:1.1.1.195] | (RefSeq) LOC109758992; probable cinnamyl alcohol dehydrogenase 5 (A)
gene:TraesCSU02G127700	-3.547	-6.03	K00051 malate dehydrogenase (NADP+) [EC:1.1.1.82] | (RefSeq) LOC109767185; malate dehydrogenase [NADP] 1, chloroplastic (A)
gene:TraesCS6D02G296200	1.796	-2.208	K00020 3-hydroxyisobutyrate dehydrogenase [EC:1.1.1.31] | (RefSeq) 6-phosphogluconate dehydrogenase-like protein (A)
gene:TraesCS6B02G347200	2.961	-2.054	K00020 3-hydroxyisobutyrate dehydrogenase [EC:1.1.1.31] | (RefSeq) 6-phosphogluconate dehydrogenase-like protein (A)
gene:TraesCS6A02G316700	2.081	-1.709	K00020 3-hydroxyisobutyrate dehydrogenase [EC:1.1.1.31] | (RefSeq) 6-phosphogluconate dehydrogenase-like protein (A)
gene:TraesCS1D02G281700	4.872	4.992	K00002 alcohol dehydrogenase (NADP+) [EC:1.1.1.2] | (RefSeq) aldo-keto reductase family 4 member C10-like (A)
