# Supplementary material for: Physiological and Transcriptomic Analyses Reveal Exogenous Trehalose Is Involved in the Responses of Wheat Roots to High Temperature Stress
Source: Plants (Basel). 2021 Dec 1;10(12):2644. doi: 10.3390/plants10122644 (PMC8707964; doi:10.3390/plants10122644)
Supplement: Supplementary file 1 [file plants-10-02644-s001.zip › Supplementary materials/Table S4.xlsx]

## Sheet: Table. S4
Table S4.Trehalose responsive transcription factor
ID	Family	Classification	log2FoldChange in Yangmai18	log2FoldChange in Yannong19	KEGG
TraesCS1B02G285900	C2H2	C2H2	1.483	-1.578	K23196 zinc finger and BTB domain-containing protein 18 | (RefSeq) zinc finger protein WIP5-like (A)
TraesCS2D02G378800	NAC	NAC	2.186	-4.604	K00521 ferric-chelate reductase [EC:1.16.1.7] | (RefSeq) ferric reduction oxidase 7, chloroplastic-like (A)
TraesCS3A02G108000	MYB	MYB->MYB	-1.417	-1.786	K09422 transcription factor MYB, plant | (RefSeq) LOC109757061; transcription factor RAX2-like (A)
TraesCS3D02G531900	GARP-G2-like	GARP->GARP-G2-like	-2.132	-1.978	K14491 two-component response regulator ARR-B family | (RefSeq) g2-like myb-transcription factor with a n-terminal response regulator receiver domain (A)
TraesCS4B02G297100	Tify	Tify	2.668	-1.432	K13464 jasmonate ZIM domain-containing protein | (RefSeq) LOC109753471; protein TIFY 11b-like (A)
TraesCS4B02G331900	bHLH	bHLH	4.949	-6.238	K13422 transcription factor MYC2 | (RefSeq) BHLH2; transcription factor MYC2 (A)
TraesCS5A02G291200	NAC	NAC	3.775	-3.108	K00521 ferric-chelate reductase [EC:1.16.1.7] | (RefSeq) ferric reduction oxidase 7, chloroplastic-like (A)
TraesCS5B02G481300	AP2/ERF-ERF	AP2/ERF->AP2/ERF-ERF	-1.784	-1.096	K09286 EREBP-like factor | (RefSeq) ethylene-responsive transcription factor 3-like (A)
TraesCS5D02G298600	NAC	NAC	4.776	-2.745	K00521 ferric-chelate reductase [EC:1.16.1.7] | (RefSeq) ferric reduction oxidase 7, chloroplastic-like (A)
TraesCS6A02G146900	WRKY	WRKY	1.912	-1.027	K13424 WRKY transcription factor 33 | (RefSeq) WRKY transcription factor WRKY24-like (A)
TraesCS6B02G093900	CSD	CSD	-1.309	-1.72	K09250 cellular nucleic acid-binding protein | (RefSeq) LOC109758182; glycine-rich protein 2-like (A)
TraesCS6D02G067500	CSD	CSD	-1.172	-1.287	K09250 cellular nucleic acid-binding protein | (RefSeq) LOC109758182; glycine-rich protein 2-like (A)
TraesCS6D02G273500	MADS-MIKC	MADS->MADS-MIKC	-1.324	1.184	K09264 MADS-box transcription factor, plant | (RefSeq) MADS-box transcription factor 27-like (A)
