# Supplementary material for: Physiological and Transcriptomic Analyses Reveal Exogenous Trehalose Is Involved in the Responses of Wheat Roots to High Temperature Stress
Source: Plants (Basel). 2021 Dec 1;10(12):2644. doi: 10.3390/plants10122644 (PMC8707964; doi:10.3390/plants10122644)
Supplement: Supplementary file 1 [file plants-10-02644-s001.zip › Supplementary materials/Table S5.xlsx]

## Sheet: Table. S5
Table S5.Primers for verifying genes.
name	ID	Left Primer	Right Primer
HSP20	gene:TraesCS3A02G033900	ACACCTTCCGCTCCATCATC	GACCTCCTCCTTCTTCACGC
MYC2	gene:TraesCS4B02G331900	ATCGTGCCCAAGATCAGCAA	GTTCAGCAGGTTCAGCTCCT
E1.1.1.82	gene:TraesCSU02G127700	AAGTGGGGCAGATCTTCAGC	CGCTGTAGAGAACCAGTCCC
PIP	gene:TraesCS6B02G450200	GGTTGTCAAGGGGTTCCAGA	AAAATGGGGACGTGGGAGTC
CAMK2	gene:TraesCS6B02G413600	GGTGCCGGAGTTGGAGTTAA	AACAAACAGGTTCAGGCCCA
psbP	gene:TraesCS2D02G255100	CCGGAGACAAGAGGTGGTTC	CGATCGGTCTCTACACGGTG
WRKY33	gene:TraesCS6A02G146900	ATGCAGCTCAAGAAGGACCC	GAGGACGGCTGGTTGTTGTA
PIR	gene:TraesCS5B02G261100	CGAGCTGAGGTACTTCGACC	TCCCTCGAGCATGTAGGTGA
CYP709	gene:TraesCS2D02G157300	AGGAGAAGCTCAGGGAGGAG	AACCCGCCTTCCTCTGAATG
adh	gene:TraesCS1D02G281700	TAAAACCTGAGGTCGTCGGC	TTCACGCTTAGCCACACCAT
GST	gene:TraesCS2A02G045400	GAAGGTGCTCGAGGTCTACG	GACATGATGCTGTCCCACCA
PAL	gene:TraesCS2B02G224300	TGCTTGCCGAAGTTTTGTCG	CAAGCTTCTTCGCGAGCATC
